# Supplementary material for: Community end user perceptions of hessian fabric transfluthrin vapour emanators for protecting against mosquitoes under conditions of routine use in Port-au-Prince, Haiti
Source: PLoS One. 2024 Jul 10;19(7):e0300368. doi: 10.1371/journal.pone.0300368 (PMC11236173; doi:10.1371/journal.pone.0300368)
Supplement: S1 Data — (XLSX) [file pone.0300368.s003.xlsx]

## Sheet: TEAZ SS Household Quantitative 
Block	Block name	Household	Sex	Round	Date	Q1	Q2	Q3	Q4		Q1nozeros	Q2nozeros	Q3nozeros	Q4nozeros
1	Debussy	1	F	1	2018-08-01	2	5	0	0		2	5
1	Debussy	1	M	1	2018-08-01	2	5	1	1		2	5	1	1
1	Debussy	1	M	1	2018-08-01	2	5	0	1		2	5		1
1	Debussy	2	F	1	2018-08-01	4	5	4	4		4	5	4	4
1	Debussy	2	M	1	2018-08-01	5	4	3	4		5	4	3	4
1	Debussy	2	M	1	2018-08-01	5	5	5	5		5	5	5	5
2	Cité Georges - Canada	1	F	1	2018-08-01	3	5	1	1		3	5	1	1
2	Cité Georges - Canada	1	F	1	2018-08-01	3	5	1	2		3	5	1	2
2	Cité Georges - Canada	1	M	1	2018-08-01	4	5	2	2		4	5	2	2
2	Cité Georges - Canada	2	M	1	2018-08-01	4	5	4	4		4	5	4	4
2	Cité Georges - Canada	3	F	1	2018-08-01	3	4	0	0		3	4
2	Cité Georges - Canada	3	M	1	2018-08-01	3	5	3	4		3	5	3	4
4	Pedan	1	M	1	2018-08-01	4	4	4	0		4	4	4
4	Pedan	3	M	1	2018-08-01	4	4	3	2		4	4	3	2
1	Debussy	1	F	2	2018-12-01	3	3	0	0		3	3
1	Debussy	1	M	2	2018-12-01	3	2	0	0		3	2
2	Cité Georges - Canada	1	F	2	2018-12-01	4	3	3	3		4	3	3	3
2	Cité Georges - Canada	1	M	2	2018-12-01	5	5	4	4		5	5	4	4
2	Cité Georges - Canada	1	M	2	2018-12-01	4	4	3	3		4	4	3	3
2	Cité Georges - Canada	2	M	2	2018-12-01	4	4	4	4		4	4	4	4
2	Cité Georges - Canada	2	M	2	2018-12-01	3	3	0	0		3	3
2	Cité Georges - Canada	3	ND	2	2018-12-01	4	3	0	0		4	3
3	Bois Verna	1	F	2	2018-12-01	3	3	3	3		3	3	3	3
3	Bois Verna	1	M	2	2018-12-01	3	2	2	2		3	2	2	2
3	Bois Verna	2	M	2	2018-12-01	4	3	3	5		4	3	3	5
3	Bois Verna	3	M	2	2018-12-01	2	4	1	0		2	4	1
3	Bois Verna	3	M	2	2018-12-01	2	5	1	1		2	5	1	1
4	Pedan	1	F	2	2018-12-01	3	4	2	3		3	4	2	3
4	Pedan	1	M	2	2018-12-01	2	4	2	0		2	4	2
4	Pedan	2	M	2	2018-12-01	5	4	4	4		5	4	4	4
4	Pedan	2	M	2	2018-12-01	2	0	2	2		2		2	2
4	Pedan	3	M	2	2018-12-01	2	2	3	2		2	2	3	2
5	Rue Renne	1	ND	3	2019-05-01	2	2				2	2
5	Rue Renne	2	M	3	2019-05-01	3	2	2	3		3	2	2	3
5	Rue Renne	3	F	3	2019-05-01	4	1	3	1		4	1	3	1
5	Rue Renne	4	F	3	2019-05-01	4	4	3	5		4	4	3	5
6	Bourdon	1	F	3	2019-05-01	4	3	3	5		4	3	3	5
6	Bourdon	2	M	3	2019-05-01	5	2	5	3		5	2	5	3
6	Bourdon	3	M	3	2019-05-01	3	0	3	0		3		3
6	Bourdon	4	ND	3	2019-05-01	2	0	2	0		2		2
